# Supplementary material for: Effect of Solvent and Grain Color on the Biological Activities of Maize Grain
Source: Foods. 2025 Mar 27;14(7):1163. doi: 10.3390/foods14071163 (PMC11989050; doi:10.3390/foods14071163)
Supplement: Supplementary file 1 [file foods-14-01163-s001.zip]

Archive with 1 entries (1 files):
- foods-3501369-supplementary.pdf
